# Supplementary material for: Microbial Community Changes in Silkworms Suspected of Septicemia and Identification of Serratia sp
Source: Int J Mol Sci. 2024 Apr 2;25(7):3957. doi: 10.3390/ijms25073957 (PMC11012086; doi:10.3390/ijms25073957)
Supplement: Supplementary file 1 [file ijms-25-03957-s001.zip]

Archive with 1 entries (1 files):
- ijms-2932608-supplementary.pdf
